# Supplementary material for: Rice TSV2 encoding threonyl-tRNA synthetase is needed for early chloroplast development and seedling growth under cold stress
Source: G3 (Bethesda). 2021 Jul 30;11(9):jkab196. doi: 10.1093/g3journal/jkab196 (PMC8661440; doi:10.1093/g3journal/jkab196)
Supplement: jkab196_Supplementary_Data [file jkab196_supplementary_data.zip]

Archive with 9 entries (8 files):
- jkab196-suppl_data/
- jkab196-suppl_data/GENETICS-G3-2020-402084-s01.doc
- jkab196-suppl_data/GENETICS-G3-2020-402084-s02.doc
- jkab196-suppl_data/GENETICS-G3-2020-402084-s03.doc
- jkab196-suppl_data/GENETICS-G3-2020-402084-s04.doc
- jkab196-suppl_data/GENETICS-G3-2020-402084-s05.doc
- jkab196-suppl_data/GENETICS-G3-2020-402084-s06.doc
- jkab196-suppl_data/GENETICS-G3-2020-402084-s07.doc
- jkab196-suppl_data/GENETICS-G3-2020-402084-s08.docx
